# Supplementary material for: Major Components of Dittrichia viscosa (Asteraceae) as a Source of New Pesticides
Source: Molecules. 2025 Oct 1;30(19):3950. doi: 10.3390/molecules30193950 (PMC12526312; doi:10.3390/molecules30193950)
Supplement: Supplementary file 1 [file molecules-30-03950-s001.zip]

Archive with 1 entries (1 files):
- molecules-3847243-supplementary.pdf
